# Supplementary material for: Inhibition of complement activation, myeloperoxidase, NET formation and oxidant activity by PIC1 peptide variants
Source: PLoS One. 2019 Dec 31;14(12):e0226875. doi: 10.1371/journal.pone.0226875 (PMC6938345; doi:10.1371/journal.pone.0226875)
Supplement: S1 Dataset — (XLSX) [file pone.0226875.s001.xlsx]

## Sheet: ABO hemolysis
% of Control
Summary	n=1	n=2	n=3	n=4	Avg	SE
2	16	18	19	21	18.5	0.901388
3	20	25	28	26	24.75	1.47373
4	16	20	19	18	18.25	0.73951
5	28	35	36	35	33.5	1.60078
8	10	14	15	15	13.5	1.03078
9	14	24	17	18	18.25	1.81573
910	74	87	69	79	77.25	3.32368
PIC1	48	43	41	42	43.5	1.34629
PIC1 mM	26	23	37	29	28.75	2.60708
PEG	87	86	102	96	92.75	3.30483
Con	100	100	100	100	100	0

## Sheet: fB-depl hemlysis
Sarc varients + fB depl sera + sheep rbc
Sample	n=1	n=2	n=3	n=4	avg	SE
A2	46	51	44	43	46	1.47196
L3	44	47	58	62	52.75	3.00925
I4	64	55	50	56	56.25	2.89636
L5	33	32	41	45	37.75	2.01384
I8	13	11	14	16	13.5	0.62361
C9	57	51	55	41	51	1.24722
C9,10	92	71	78	90	82.75	4.36527
PIC1	70	58	62	60	62.5	2.49444
PIC1 mM	62	59	45	48	53.5	3.70435
PA	106				106	0
PEG	100	100	100	100	100	0

## Sheet: C1q_binding
C1q binding
		2019-03-20
		3.2	1.6	0.8	0.4	0.2	0.1	0.05	0.025	0.0125	0.00625	0.003125	0
		1	2	3	4	5	6	7	8	9	10	11	12			A2		L3		I4		L5		I8		C9		C9,10
	A2	1.347	0.776	0.903	0.227	0.126	0.086	0.069	0.063	0.06	0.095	0.056	0.072		mM	Avg	SE	Avg	SE	Avg	SE	Avg	SE	Avg	SE	Avg	SE	Avg	SE
	L3	0.836	0.376	0.246	0.14	0.092	0.075	0.068	0.057	0.058	0.084	0.051	0.053		3.2	1.314	0.0143697	0.786667	0.0266746	0.629	0.0317165	0.820333	0.0492345	2.08	0.108404	1.75033	0.101397	0.201	0.0438113
	I4	0.623	0.297	0.195	0.126	0.084	0.07	0.06	0.056	0.061	0.053	0.053	0.05		1.6	0.77	0.0106689	0.405333	0.0373726	0.294333	0.0109097	0.476333	0.0390828	2.004	0.157468	1.34067	0.0525076	0.179333	0.0463975
	L5	0.702	0.463	0.187	0.127	0.089	0.072	0.059	0.055	0.054	0.052	0.049	0.049		0.8	0.682333	0.0910893	0.237667	0.0372054	0.158333	0.0149943	0.26	0.0310887	1.96133	0.150826	1.19867	0.104132	0.115667	0.03042
	I8	1.816	1.637	1.596	1.332	1.398	1.021	0.395	0.279	0.309	0.209	0.152	0.12		0.4	0.242	0.00648842	0.126	0.0118556	0.122	0.00170169	0.140667	0.0277068	1.73967	0.168066	0.703667	0.0970643	0.073	0.00759553
	C9	1.778	1.332	0.945	0.476	0.228	0.125	0.083	0.07	0.068	0.055	0.052	0.049		0.2	0.124	0.00525556	0.085	0.00356325	0.088	0.00170169	0.107667	0.0239045	1.58467	0.092551	0.474	0.109523	0.0596667	0.00288374
	C9,10	0.104	0.072	0.068	0.055	0.053	0.05	0.064	0.051	0.048	0.051	0.048	0.048		0.1	0.0993333	0.00893412	0.0736667	0.00288374	0.0703333	0.00118775	0.073	0.00262778	1.26233	0.099522	0.492667	0.151372	0.055	0.00235982
	PA	1.859	1.604	1.411	0.964	0.459	0.228	0.207	0.157	0.089	0.075	0.06	0.058		0.05	0.0856667	0.00720936	0.064	0.00216281	0.059	0.000817464	0.0573333	0.000720936	0.672667	0.117751	0.127	0.0296699	0.057	0.00287084
															0.025	0.0633333	0.00448572	0.0573333	0.00118775	0.0566667	0.00098247	0.056	0.000471963	0.434667	0.0755972	0.0833333	0.0069096	0.051	0.000471963
															0.0125	0.062	0.0024974	0.0546667	0.00165748	0.0573333	0.00259937	0.0536667	0.00118775	0.365667	0.0232814	0.078	0.00556437	0.0506667	0.00118775
		2019-03-21													0.00625	0.0693333	0.0108072	0.0666667	0.00722479	0.053	0	0.0523333	0.00118775	0.269	0.0255253	0.0643333	0.00504655	0.051	0.000471963
		1	2	3	4	5	6	7	8	9	10	11	12		0.003125	0.056	0	0.054	0.00205724	0.0533333	0.00118775	0.0506667	0.000720936	0.217333	0.0311543	0.052	0	0.049	0.000471963
	A2	1.287	0.745	0.599	0.254	0.134	0.121	0.099	0.073	0.068	0.062	0.056	0.072		0	0.072	0	0.0526667	0.000720936	0.051	0.0012487	0.0506667	0.000720936	0.175	0.0237909	0.05	0.000471963	0.049	0.000471963
	L3	0.725	0.495	0.155	0.141	0.077	0.067	0.065	0.06	0.055	0.061	0.059	0.051
	I4	0.699	0.316	0.139	0.119	0.091	0.068	0.057	0.055	0.051	0.053	0.051	0.049
	L5	0.899	0.565	0.278	0.205	0.165	0.079	0.057	0.056	0.051	0.055	0.052	0.051
	I8	2.19	2.289	2.189	1.897	1.789	1.411	0.878	0.599	0.389	0.284	0.216	0.186
	C9	1.95	1.234	1.346	0.876	0.689	0.715	0.199	0.099	0.091	0.076	0.052	0.05
	C9,10	0.21	0.201	0.09	0.086	0.065	0.06	0.054	0.05	0.051	0.052	0.049	0.049
	PA	1.85	1.72	0.945	0.512	0.367	0.196	0.165	0.065	0.068	0.061	0.055	0.054
		2019-03-22
		1	2	3	4	5	6	7	8	9	10	11	12
	A2	1.308	0.789	0.545	0.245	0.112	0.091	0.089	0.054	0.058	0.051	0.056	0.072
	L3	0.799	0.345	0.312	0.097	0.086	0.079	0.059	0.055	0.051	0.055	0.052	0.054
	I4	0.565	0.27	0.141	0.121	0.089	0.073	0.06	0.059	0.06	0.053	0.056	0.054
	L5	0.86	0.401	0.315	0.09	0.069	0.068	0.056	0.057	0.056	0.05	0.051	0.052
	I8	2.234	2.086	2.099	1.99	1.567	1.355	0.745	0.426	0.399	0.314	0.284	0.219
	C9	1.523	1.456	1.305	0.759	0.505	0.638	0.099	0.081	0.075	0.062	0.052	0.051
	C9,10	0.289	0.265	0.189	0.078	0.061	0.055	0.053	0.052	0.053	0.05	0.05	0.05
	PA	1.51	1.289	1.376	0.723	0.568	0.389	0.254	0.135	0.101	0.099	0.078	0.061
A2	Avg	1.314	0.77	0.682333	0.242	0.124	0.0993333	0.0856667	0.0633333	0.062	0.0693333	0.056	0.072		1.314	0.77	0.682333	0.242	0.124	0.0993333	0.0856667	0.0633333	0.062	0.0693333	0.056	0.072
	SE	0.0143697	0.0106689	0.0910893	0.00648842	0.00525556	0.00893412	0.00720936	0.00448572	0.0024974	0.0108072	0	0		0.0143697	0.0106689	0.0910893	0.00648842	0.00525556	0.00893412	0.00720936	0.00448572	0.0024974	0.0108072	0	0
L3	Avg	0.786667	0.405333	0.237667	0.126	0.085	0.0736667	0.064	0.0573333	0.0546667	0.0666667	0.054	0.0526667		0.786667	0.405333	0.237667	0.126	0.085	0.0736667	0.064	0.0573333	0.0546667	0.0666667	0.054	0.0526667
	SE	0.0266746	0.0373726	0.0372054	0.0118556	0.00356325	0.00288374	0.00216281	0.00118775	0.00165748	0.00722479	0.00205724	0.000720936		0.0266746	0.0373726	0.0372054	0.0118556	0.00356325	0.00288374	0.00216281	0.00118775	0.00165748	0.00722479	0.00205724	0.000720936
I4	Avg	0.629	0.294333	0.158333	0.122	0.088	0.0703333	0.059	0.0566667	0.0573333	0.053	0.0533333	0.051		0.629	0.294333	0.158333	0.122	0.088	0.0703333	0.059	0.0566667	0.0573333	0.053	0.0533333	0.051
	SE	0.0317165	0.0109097	0.0149943	0.00170169	0.00170169	0.00118775	0.000817464	0.00098247	0.00259937	0	0.00118775	0.0012487		0.0317165	0.0109097	0.0149943	0.00170169	0.00170169	0.00118775	0.000817464	0.00098247	0.00259937	0	0.00118775	0.0012487
L5	Avg	0.820333	0.476333	0.26	0.140667	0.107667	0.073	0.0573333	0.056	0.0536667	0.0523333	0.0506667	0.0506667		0.820333	0.476333	0.26	0.140667	0.107667	0.073	0.0573333	0.056	0.0536667	0.0523333	0.0506667	0.0506667
	SE	0.0492345	0.0390828	0.0310887	0.0277068	0.0239045	0.00262778	0.000720936	0.000471963	0.00118775	0.00118775	0.000720936	0.000720936		0.0492345	0.0390828	0.0310887	0.0277068	0.0239045	0.00262778	0.000720936	0.000471963	0.00118775	0.00118775	0.000720936	0.000720936
I8	Avg	2.08	2.004	1.96133	1.73967	1.58467	1.26233	0.672667	0.434667	0.365667	0.269	0.217333	0.175		2.08	2.004	1.96133	1.73967	1.58467	1.26233	0.672667	0.434667	0.365667	0.269	0.217333	0.175
	SE	0.108404	0.157468	0.150826	0.168066	0.092551	0.099522	0.117751	0.0755972	0.0232814	0.0255253	0.0311543	0.0237909		0.108404	0.157468	0.150826	0.168066	0.092551	0.099522	0.117751	0.0755972	0.0232814	0.0255253	0.0311543	0.0237909
C9	Avg	1.75033	1.34067	1.19867	0.703667	0.474	0.492667	0.127	0.0833333	0.078	0.0643333	0.052	0.05		1.75033	1.34067	1.19867	0.703667	0.474	0.492667	0.127	0.0833333	0.078	0.0643333	0.052	0.05
	SE	0.101397	0.0525076	0.104132	0.0970643	0.109523	0.151372	0.0296699	0.0069096	0.00556437	0.00504655	0	0.000471963		0.101397	0.0525076	0.104132	0.0970643	0.109523	0.151372	0.0296699	0.0069096	0.00556437	0.00504655	0	0.000471963
C9,10	Avg	0.201	0.179333	0.115667	0.073	0.0596667	0.055	0.057	0.051	0.0506667	0.051	0.049	0.049		0.201	0.179333	0.115667	0.073	0.0596667	0.055	0.057	0.051	0.0506667	0.051	0.049	0.049
	SE	0.0438113	0.0463975	0.03042	0.00759553	0.00288374	0.00235982	0.00287084	0.000471963	0.00118775	0.000471963	0.000471963	0.000471963		0.0438113	0.0463975	0.03042	0.00759553	0.00288374	0.00235982	0.00287084	0.000471963	0.00118775	0.000471963	0.000471963	0.000471963
PA	Avg	1.73967	1.53767	1.244	0.733	0.464667	0.271	0.208667	0.119	0.086	0.0783333	0.0643333	0.0576667		1.73967	1.53767	1.244	0.733	0.464667	0.271	0.208667	0.119	0.086	0.0783333	0.0643333	0.0576667
	SE	0.0938962	0.10526	0.12249	0.106742	0.0474888	0.048818	0.0210134	0.0226739	0.00788334	0.00907021	0.00570926	0.00165748		0.0938962	0.10526	0.12249	0.106742	0.0474888	0.048818	0.0210134	0.0226739	0.00788334	0.00907021	0.00570926	0.00165748

## Sheet: MPO_activity
2018-10-11
A2	L3	I4	L5	I8	C9	C9,10	PIC1
1	2	3	4	5	6	7	8						A2	n=1	n=2	n=3	Avg	SE		mM	A2		L3		I4		L5		I8		C9		C9,10
0.041	0.046	0.045	0.042	0.045	0.187	0.88	0.039						7.5	0.041	0.069	0.057	0.0556667	0.00662992			Avg	SE	Avg	SE	Avg	SE	Avg	SE	Avg	SE	Avg	SE	Avg	SE	Avg	SE
0.047	0.084	0.075	0.067	0.067	0.043	0.951	0.05						3.8	0.047	0.108	0.092	0.0823333	0.0149273		7.5	0.0556667	0.00662992	0.0526667	0.00288374	0.048	0.0012487	0.0493333	0.00299737	0.0493333	0.00178682	0.100333	0.035502	1.18567	0.127101	0.05	0.0046483
0.064	0.142	0.129	0.169	0.406	0.1	0.814	0.093						1.9	0.064	0.37	0.254	0.229333	0.0729108		3.8	0.0823333	0.0149273	0.106667	0.00956041	0.0916667	0.0105252	0.101667	0.0175665	0.07	0.00287084	0.0743333	0.0167885	1.138	0.0839365	0.063	0.00544295
0.143	0.252	0.236	0.205	0.171	0.227	0.827	0.226						0.9	0.143	0.648	0.566	0.452333	0.127907		1.9	0.229333	0.0729108	0.242667	0.0425535	0.224667	0.0532218	0.258333	0.0473879	0.242667	0.0682446	0.181333	0.0335138	1.07	0.110162	0.114	0.0106897
0.374	0.444	0.413	0.368	0.304	0.459	0.837	0.464						0.5	0.374	0.87	0.665	0.636333	0.117632		0.9	0.452333	0.127907	0.467333	0.088865	0.426667	0.086189	0.456	0.107565	0.328667	0.0701089	0.404667	0.0728573	1.04933	0.094445	0.265667	0.017253
0.665	0.596	0.538	0.529	0.443	0.574	0.746	0.576						0.2	0.665	1.033	1.129	0.942333	0.115597		0.5	0.636333	0.117632	0.683667	0.098944	0.646333	0.100476	0.651333	0.120172	0.547333	0.103944	0.638667	0.0734814	1.03967	0.0868083	0.526333	0.0318508
0.906	0.75	0.679	0.637	0.498	0.658	0.72	0.637						0.1	0.906	1.139	1.133	1.05933	0.0626883		0.2	0.942333	0.115597	0.848667	0.103703	0.789333	0.10551	0.79	0.113563	0.720667	0.11637	0.767	0.080951	0.988667	0.103822	0.696667	0.0521649
1.167	0.922	0.823	0.783	0.667	0.821	0.841	0.771						0	1.167	1.26	1.146	1.191	0.0286346		0.1	1.05933	0.0626883	0.994667	0.102042	1.02267	0.156563	0.887333	0.109311	0.812	0.132294	0.873	0.0898331	0.99	0.112659	0.816667	0.0781272
																				0	1.191	0.0286346	1.04433	0.0507582	1.00333	0.0763886	1.10033	0.132094	0.988667	0.134744	1.00867	0.080048	1.049	0.0891711	0.957667	0.0933597
													L3	n=1	n=2	n=3	Avg	SE
2019-01-07														0.046	0.054	0.058	0.0526667	0.00288374
A2	L3	I4	L5	I8	C9	C9,10	PIC1	PIC1 mM	PA	Blank				0.084	0.123	0.113	0.106667	0.00956041
1	2	3	4	5	6	7	8	9	10	11	12			0.142	0.316	0.27	0.242667	0.0425535
0.069	0.054	0.05	0.053	0.052	0.062	1.388	0.073	0.058	0.261	1.077	0.048			0.252	0.601	0.549	0.467333	0.088865
0.108	0.123	0.117	0.141	0.077	0.067	1.305	0.112	0.067	0.206	0.915	0.049			0.444	0.833	0.774	0.683667	0.098944
0.37	0.316	0.349	0.367	0.191	0.213	1.271	0.267	0.138	0.274	0.823	0.048			0.596	0.995	0.955	0.848667	0.103703
0.648	0.601	0.6	0.65	0.466	0.506	1.215	0.47	0.298	0.399	0.049	0.047			0.75	1.074	1.16	0.994667	0.102042
0.87	0.833	0.83	0.861	0.733	0.734	1.196	0.886	0.598	0.533	0.048	0.049			0.922	1.124	1.087	1.04433	0.0507582
1.033	0.995	0.966	1.003	0.914	0.902	1.175	0.852	0.793	0.751	0.046	0.047
1.139	1.074	1.048	1.094	1.037	1.02	1.173	1.018	0.963	0.771	0.047	0.046		I4	n=1	n=2	n=3	Avg	SE
1.26	1.124	1.136	1.206	1.212	1.151	1.21	1.222	1.165	1.132	0.046	0.049			0.045	0.05	0.049	0.048	0.0012487
														0.075	0.117	0.083	0.0916667	0.0105252
														0.129	0.349	0.196	0.224667	0.0532218
2019-01-08														0.236	0.6	0.444	0.426667	0.086189
A2	L3	I4	L5	I8	C9	C9,10	PIC1	PIC1 mM	PA	Blank				0.413	0.83	0.696	0.646333	0.100476
1	2	3	4	5	6	7	8	9	10	11	12			0.538	0.966	0.864	0.789333	0.10551
0.057	0.058	0.049	0.053	0.051	0.052	1.289	0.054	0.053	0.238	1.124	0.049			0.679	1.048	1.341	1.02267	0.156563
0.092	0.113	0.083	0.097	0.066	0.113	1.158	0.111	0.072	0.219	1.13	0.048			0.823	1.136	1.051	1.00333	0.0763886
0.254	0.27	0.196	0.239	0.131	0.231	1.125	0.178	0.111	0.228	1.05	0.046
0.566	0.549	0.444	0.513	0.349	0.481	1.106	0.461	0.273	0.315	0.048	0.047		L5	n=1	n=2	n=3	Avg	SE
0.665	0.774	0.696	0.725	0.605	0.723	1.086	0.669	0.517	0.478	0.049	0.046			0.042	0.053	0.053	0.0493333	0.00299737
1.129	0.955	0.864	0.838	0.805	0.825	1.045	0.816	0.721	0.633	0.048	0.049			0.067	0.141	0.097	0.101667	0.0175665
1.133	1.16	1.341	0.931	0.901	0.941	1.077	0.931	0.85	0.772	0.047	0.048			0.169	0.367	0.239	0.258333	0.0473879
1.146	1.087	1.051	1.312	1.087	1.054	1.096	1.073	0.937	0.878	0.049	0.049			0.205	0.65	0.513	0.456	0.107565
														0.368	0.861	0.725	0.651333	0.120172
														0.529	1.003	0.838	0.79	0.113563
														0.637	1.094	0.931	0.887333	0.109311
														0.783	1.206	1.312	1.10033	0.132094
													I8	n=1	n=2	n=3	Avg	SE
														0.045	0.052	0.051	0.0493333	0.00178682
														0.067	0.077	0.066	0.07	0.00287084
														0.406	0.191	0.131	0.242667	0.0682446
														0.171	0.466	0.349	0.328667	0.0701089
														0.304	0.733	0.605	0.547333	0.103944
														0.443	0.914	0.805	0.720667	0.11637
														0.498	1.037	0.901	0.812	0.132294
														0.667	1.212	1.087	0.988667	0.134744
													C9	n=1	n=2	n=3	Avg	SE
														0.187	0.062	0.052	0.100333	0.035502
														0.043	0.067	0.113	0.0743333	0.0167885
														0.1	0.213	0.231	0.181333	0.0335138
														0.227	0.506	0.481	0.404667	0.0728573
														0.459	0.734	0.723	0.638667	0.0734814
														0.574	0.902	0.825	0.767	0.080951
														0.658	1.02	0.941	0.873	0.0898331
														0.821	1.151	1.054	1.00867	0.080048
													C9,10	n=1	n=2	n=3	Avg	SE
														0.88	1.388	1.289	1.18567	0.127101
														0.951	1.305	1.158	1.138	0.0839365
														0.814	1.271	1.125	1.07	0.110162
														0.827	1.215	1.106	1.04933	0.094445
														0.837	1.196	1.086	1.03967	0.0868083
														0.746	1.175	1.045	0.988667	0.103822
														0.72	1.173	1.077	0.99	0.112659
														0.841	1.21	1.096	1.049	0.0891711
													PIC1	n=1	n=2	n=3	Avg	SE
														0.039	0.058	0.053	0.05	0.0046483
														0.05	0.067	0.072	0.063	0.00544295
														0.093	0.138	0.111	0.114	0.0106897
														0.226	0.298	0.273	0.265667	0.017253
														0.464	0.598	0.517	0.526333	0.0318508
														0.576	0.793	0.721	0.696667	0.0521649
														0.637	0.963	0.85	0.816667	0.0781272
														0.771	1.165	0.937	0.957667	0.0933597

## Sheet: MPO_binding
MPO binding
		2019-03-20
		3.2	1.6	0.8	0.4	0.2	0.1	0.05	0.025	0.0125	0.00625	0.003125	0
		1	2	3	4	5	6	7	8	9	10	11	12			A2		L3		I4		L5		I8		C9
	A2	1.728	1.415	1.01	1.097	0.687	0.433	0.24	0.17	0.132	0.097	0.081	0.071		mM	Avg	SE	Avg	SE	Avg	SE	Avg	SE	Avg	SE	Avg	SE
	L3	1.576	1.194	1.44	1.123	0.645	0.496	0.379	0.242	0.171	0.145	0.102	0.092		3.2	1.69867	0.108274	1.55533	0.0567953	1.575	0.108372	1.50633	0.040115	2.182	0.0606101	1.91167	0.0459876
	I4	1.45	1.366	1.189	1.03	0.582	0.347	0.216	0.124	0.113	0.094	0.085	0.069		1.6	1.315	0.0797115	1.20233	0.0499085	1.36567	0.0479045	1.36867	0.0418542	2.09967	0.0519188	1.76233	0.0492774
	L5	1.488	1.463	1.305	1.138	0.696	0.396	0.273	0.16	0.115	0.094	0.095	0.069		0.8	1.20367	0.0818966	1.186	0.10552	1.233	0.0549427	1.25033	0.0475779	2.062	0.0703162	1.573	0.0451188
	I8	2.044	1.989	1.898	1.793	1.481	1.256	1.056	0.837	0.537	0.368	0.328	0.166		0.4	1.10267	0.0503174	1.03667	0.0521991	1.08	0.0488454	1.11967	0.0419711	1.78367	0.0492322	1.35467	0.0486885
	C9	2.014	1.797	1.578	1.348	0.894	0.552	0.317	0.216	0.168	0.13	0.1	0.086		0.2	0.806333	0.0583869	0.648	0.0502791	0.559333	0.0266746	0.701	0.043233	1.37467	0.0484776	1.07533	0.0807669
	C9,10	0.222	0.131	0.101	0.122	0.093	0.085	0.087	0.085	0.094	0.091	0.087	0.087		0.1	0.469333	0.0546792	0.461667	0.0585774	0.355333	0.0447304	0.362333	0.0209603	1.13967	0.0617575	0.734	0.0815883
															0.05	0.242333	0.0148974	0.319	0.0587002	0.208333	0.0385924	0.248667	0.0138755	0.874333	0.0742984	0.317	0.038701
															0.025	0.176333	0.00910698	0.247667	0.0446606	0.134333	0.018655	0.169	0.00904152	0.779	0.0331182	0.132	0.0345953
															0.0125	0.13	0.0127692	0.173333	0.0116024	0.118333	0.0106096	0.121667	0.0116503	0.546667	0.017674	0.109667	0.0241779
		2019-03-21													0.00625	0.097	8.02184e-18	0.151667	0.0162765	0.101333	0.00812454	0.101667	0.00972214	0.368667	0.0202963	0.088	0.0173282
		1	2	3	4	5	6	7	8	9	10	11	12		0.003125	0.082	0.00544295	0.106333	0.00482081	0.09	0.00450224	0.0943333	0.00849971	0.329667	0.0134682	0.078	0.00918815
	A2	1.912	1.12	1.345	1.212	0.798	0.599	0.275	0.198	0.156	0.097	0.094	0.071		0	0.071	0	0.0883333	0.00700565	0.0736667	0.00733191	0.0766667	0.0101701	0.157667	0.0157124	0.074	0.00591368
	L3	1.664	1.312	1.099	1.075	0.756	0.565	0.402	0.345	0.15	0.121	0.118	0.101
	I4	1.84	1.467	1.365	1.011	0.601	0.454	0.286	0.178	0.143	0.121	0.101	0.091
	L5	1.599	1.356	1.312	1.198	0.795	0.379	0.257	0.156	0.149	0.125	0.112	0.101
	I8	2.298	2.209	2.189	1.883	1.367	0.998	0.778	0.799	0.588	0.412	0.359	0.186
	C9	1.901	1.845	1.666	1.461	1.234	0.896	0.399	0.099	0.089	0.072	0.071	0.075
	C9,10	0.319	0.099	0.09	0.086	0.098	0.06	0.074	0.08	0.061	0.069	0.061	0.069
		2019-03-22
		1	2	3	4	5	6	7	8	9	10	11	12
	A2	1.456	1.41	1.256	0.999	0.934	0.376	0.212	0.161	0.102	0.097	0.071	0.071
	L3	1.426	1.101	1.019	0.912	0.543	0.324	0.176	0.156	0.199	0.189	0.099	0.072
	I4	1.435	1.264	1.145	1.199	0.495	0.265	0.123	0.101	0.099	0.089	0.084	0.061
	L5	1.432	1.287	1.134	1.023	0.612	0.312	0.216	0.191	0.101	0.086	0.076	0.06
	I8	2.204	2.101	2.099	1.675	1.276	1.165	0.789	0.701	0.515	0.326	0.302	0.121
	C9	1.82	1.645	1.475	1.255	1.098	0.754	0.235	0.081	0.072	0.062	0.063	0.061
	C9,10	0.398	0.234	0.179	0.167	0.05	0.055	0.056	0.054	0.055	0.058	0.055	0.056
A2	Avg	1.69867	1.315	1.20367	1.10267	0.806333	0.469333	0.242333	0.176333	0.13	0.097	0.082	0.071		1.69867	1.315	1.20367	1.10267	0.806333	0.469333	0.242333	0.176333	0.13	0.097	0.082	0.071
	SE	0.108274	0.0797115	0.0818966	0.0503174	0.0583869	0.0546792	0.0148974	0.00910698	0.0127692	8.02184e-18	0.00544295	0		0.108274	0.0797115	0.0818966	0.0503174	0.0583869	0.0546792	0.0148974	0.00910698	0.0127692	8.02184e-18	0.00544295	0
L3	Avg	1.55533	1.20233	1.186	1.03667	0.648	0.461667	0.319	0.247667	0.173333	0.151667	0.106333	0.0883333		1.55533	1.20233	1.186	1.03667	0.648	0.461667	0.319	0.247667	0.173333	0.151667	0.106333	0.0883333
	SE	0.0567953	0.0499085	0.10552	0.0521991	0.0502791	0.0585774	0.0587002	0.0446606	0.0116024	0.0162765	0.00482081	0.00700565		0.0567953	0.0499085	0.10552	0.0521991	0.0502791	0.0585774	0.0587002	0.0446606	0.0116024	0.0162765	0.00482081	0.00700565
I4	Avg	1.575	1.36567	1.233	1.08	0.559333	0.355333	0.208333	0.134333	0.118333	0.101333	0.09	0.0736667		1.575	1.36567	1.233	1.08	0.559333	0.355333	0.208333	0.134333	0.118333	0.101333	0.09	0.0736667
	SE	0.108372	0.0479045	0.0549427	0.0488454	0.0266746	0.0447304	0.0385924	0.018655	0.0106096	0.00812454	0.00450224	0.00733191		0.108372	0.0479045	0.0549427	0.0488454	0.0266746	0.0447304	0.0385924	0.018655	0.0106096	0.00812454	0.00450224	0.00733191
L5	Avg	1.50633	1.36867	1.25033	1.11967	0.701	0.362333	0.248667	0.169	0.121667	0.101667	0.0943333	0.0766667		1.50633	1.36867	1.25033	1.11967	0.701	0.362333	0.248667	0.169	0.121667	0.101667	0.0943333	0.0766667
	SE	0.040115	0.0418542	0.0475779	0.0419711	0.043233	0.0209603	0.0138755	0.00904152	0.0116503	0.00972214	0.00849971	0.0101701		0.040115	0.0418542	0.0475779	0.0419711	0.043233	0.0209603	0.0138755	0.00904152	0.0116503	0.00972214	0.00849971	0.0101701
I8	Avg	2.182	2.09967	2.062	1.78367	1.37467	1.13967	0.874333	0.779	0.546667	0.368667	0.329667	0.157667		2.182	2.09967	2.062	1.78367	1.37467	1.13967	0.874333	0.779	0.546667	0.368667	0.329667	0.157667
	SE	0.0606101	0.0519188	0.0703162	0.0492322	0.0484776	0.0617575	0.0742984	0.0331182	0.017674	0.0202963	0.0134682	0.0157124		0.0606101	0.0519188	0.0703162	0.0492322	0.0484776	0.0617575	0.0742984	0.0331182	0.017674	0.0202963	0.0134682	0.0157124
C9	Avg	1.91167	1.76233	1.573	1.35467	1.07533	0.734	0.317	0.132	0.109667	0.088	0.078	0.074		1.91167	1.76233	1.573	1.35467	1.07533	0.734	0.317	0.132	0.109667	0.088	0.078	0.074
	SE	0.0459876	0.0492774	0.0451188	0.0486885	0.0807669	0.0815883	0.038701	0.0345953	0.0241779	0.0173282	0.00918815	0.00591368		0.0459876	0.0492774	0.0451188	0.0486885	0.0807669	0.0815883	0.038701	0.0345953	0.0241779	0.0173282	0.00918815	0.00591368
C9,10	Avg	0.313	0.154667	0.123333	0.125	0.0803333	0.0666667	0.0723333	0.073	0.07	0.0726667	0.0676667	0.0706667		0.313	0.154667	0.123333	0.125	0.0803333	0.0666667	0.0723333	0.073	0.07	0.0726667	0.0676667	0.0706667
	SE	0.0416051	0.0332938	0.0229004	0.0191538	0.0124542	0.00758575	0.00734708	0.00785504	0.00991123	0.0079303	0.008028	0.00734708		0.0416051	0.0332938	0.0229004	0.0191538	0.0124542	0.00758575	0.00734708	0.00785504	0.00991123	0.0079303	0.008028	0.00734708

## Sheet: HemeDegrad1-5
						MPO+PIC1			MPO+PIC1+H2O2			MPO+A2			MPO+A2+H2O2			MPO+L3
#1	MPO		#2	H2O2		#3			#4			#5			#6			#7
Wavelength	A1		Wavelength	B1		Wavelength	B1		Wavelength	B1		Wavelength	C1		Wavelength	C1		Wavelength	D1
300	0.46		300	0.401		300	0.494		300	0.507		300	0.499		300	0.515		300	0.489
310	0.314		310	0.273		310	0.337		310	0.338		310	0.347		310	0.354		310	0.337
320	0.268		320	0.228		320	0.285		320	0.279		320	0.297		320	0.3		320	0.287
330	0.239		330	0.195		330	0.25		330	0.243		330	0.262		330	0.262		330	0.253
340	0.215		340	0.166		340	0.22		340	0.213		340	0.233		340	0.23		340	0.224
350	0.2		350	0.146		350	0.201		350	0.193		350	0.215		350	0.208		350	0.207
360	0.18		360	0.121		360	0.18		360	0.168		360	0.193		360	0.182		360	0.186
370	0.146		370	0.085		370	0.146		370	0.133		370	0.159		370	0.145		370	0.153
380	0.126		380	0.065		380	0.127		380	0.112		380	0.139		380	0.124		380	0.134
390	0.126		390	0.058		390	0.124		390	0.103		390	0.137		390	0.115		390	0.132
400	0.138		400	0.055		400	0.132		400	0.103		400	0.147		400	0.114		400	0.141
410	0.157		410	0.053		410	0.147		410	0.109		410	0.162		410	0.12		410	0.157
420	0.173		420	0.052		420	0.161		420	0.119		420	0.175		420	0.131		420	0.171
430	0.17		430	0.051		430	0.159		430	0.125		430	0.173		430	0.139		430	0.168
440	0.138		440	0.05		440	0.135		440	0.124		440	0.145		440	0.139		440	0.142
450	0.102		450	0.049		450	0.103		450	0.12		450	0.112		450	0.135		450	0.107
460	0.079		460	0.049		460	0.079		460	0.106		460	0.088		460	0.119		460	0.083
470	0.069		470	0.049		470	0.069		470	0.084		470	0.077		470	0.095		470	0.073
480	0.065		480	0.049		480	0.064		480	0.07		480	0.073		480	0.08		480	0.068
490	0.063		490	0.048		490	0.062		490	0.064		490	0.07		490	0.072		490	0.066
500	0.062		500	0.048		500	0.061		500	0.06		500	0.069		500	0.069		500	0.065
510	0.061		510	0.048		510	0.06		510	0.058		510	0.068		510	0.066		510	0.063
520	0.06		520	0.048		520	0.059		520	0.057		520	0.066		520	0.065		520	0.062
530	0.06		530	0.049		530	0.059		530	0.057		530	0.066		530	0.065		530	0.061
540	0.06		540	0.049		540	0.059		540	0.058		540	0.066		540	0.064		540	0.062
550	0.061		550	0.049		550	0.06		550	0.058		550	0.067		550	0.065		550	0.063
560	0.062		560	0.049		560	0.061		560	0.059		560	0.068		560	0.065		560	0.064
570	0.063		570	0.049		570	0.061		570	0.058		570	0.068		570	0.064		570	0.064
580	0.061		580	0.049		580	0.06		580	0.058		580	0.066		580	0.064		580	0.062
590	0.059		590	0.048		590	0.058		590	0.058		590	0.063		590	0.063		590	0.059
600	0.056		600	0.048		600	0.056		600	0.058		600	0.061		600	0.064		600	0.057
610	0.055		610	0.048		610	0.054		610	0.059		610	0.059		610	0.066		610	0.056
620	0.053		620	0.048		620	0.053		620	0.063		620	0.058		620	0.071		620	0.055
630	0.051		630	0.047		630	0.052		630	0.063		630	0.057		630	0.07		630	0.054
640	0.05		640	0.046		640	0.05		640	0.053		640	0.055		640	0.059		640	0.052
650	0.048		650	0.046		650	0.048		650	0.048		650	0.053		650	0.053		650	0.05
660	0.047		660	0.045		660	0.047		660	0.046		660	0.051		660	0.051		660	0.048
670	0.046		670	0.045		670	0.046		670	0.045		670	0.05		670	0.05		670	0.047
680	0.045		680	0.044		680	0.045		680	0.044		680	0.049		680	0.049		680	0.047
690	0.045		690	0.045		690	0.044		690	0.043		690	0.049		690	0.048		690	0.046
700	0.044		700	0.044		700	0.044		700	0.043		700	0.048		700	0.048		700	0.045
Wavelength	E1
300	0.472
310	0.321
320	0.272
330	0.238
340	0.209
350	0.19
360	0.168
370	0.135
380	0.116
390	0.111
400	0.116
410	0.127
420	0.14
430	0.143
440	0.131
450	0.11
460	0.091
470	0.075
480	0.065
490	0.061
500	0.059
510	0.057
520	0.056
530	0.055
540	0.057
550	0.057
560	0.058
570	0.058
580	0.057
590	0.056
600	0.055
610	0.056
620	0.057
630	0.057
640	0.05
650	0.047
660	0.045
670	0.044
680	0.044
690	0.044
700	0.043

## Sheet: HemeDegrad6-8
#11			#12			#13			#14			#15			#16			#17
MPO+L5			MPO+L5+H2O2			MPO+I8			MPO+I8+H2O2			MPO+C9			MPO+C9+H2O2			MPO+C9,10
Wavelength	A1		Wavelength	A1		Wavelength	B1		Wavelength	B1		Wavelength	C1		Wavelength	C1		Wavelength	D1
300	0.495		300	0.511		300	0.537		300	0.536		300	0.549		300	0.563		300	0.507
310	0.342		310	0.349		310	0.381		310	0.378		310	0.392		310	0.396		310	0.355
320	0.292		320	0.294		320	0.327		320	0.324		320	0.335		320	0.336		320	0.306
330	0.256		330	0.257		330	0.288		330	0.284		330	0.29		330	0.291		330	0.272
340	0.226		340	0.225		340	0.255		340	0.251		340	0.252		340	0.253		340	0.243
350	0.208		350	0.205		350	0.234		350	0.23		350	0.231		350	0.23		350	0.227
360	0.186		360	0.181		360	0.211		360	0.206		360	0.208		360	0.204		360	0.205
370	0.148		370	0.141		370	0.173		370	0.168		370	0.169		370	0.164		370	0.168
380	0.126		380	0.117		380	0.15		380	0.145		380	0.147		380	0.14		380	0.147
390	0.123		390	0.111		390	0.146		390	0.14		390	0.144		390	0.134		390	0.146
400	0.132		400	0.113		400	0.154		400	0.145		400	0.153		400	0.137		400	0.158
410	0.147		410	0.122		410	0.168		410	0.159		410	0.169		410	0.147		410	0.176
420	0.161		420	0.133		420	0.181		420	0.171		420	0.182		420	0.158		420	0.19
430	0.159		430	0.137		430	0.177		430	0.17		430	0.178		430	0.161		430	0.184
440	0.134		440	0.129		440	0.15		440	0.149		440	0.149		440	0.147		440	0.15
450	0.101		450	0.115		450	0.117		450	0.12		450	0.114		450	0.129		450	0.112
460	0.078		460	0.096		460	0.092		460	0.095		460	0.091		460	0.109		460	0.09
470	0.067		470	0.079		470	0.08		470	0.082		470	0.081		470	0.092		470	0.08
480	0.063		480	0.068		480	0.075		480	0.074		480	0.076		480	0.082		480	0.076
490	0.061		490	0.063		490	0.072		490	0.071		490	0.074		490	0.077		490	0.074
500	0.06		500	0.06		500	0.071		500	0.069		500	0.072		500	0.074		500	0.072
510	0.059		510	0.059		510	0.069		510	0.068		510	0.071		510	0.072		510	0.071
520	0.058		520	0.058		520	0.067		520	0.066		520	0.07		520	0.071		520	0.069
530	0.057		530	0.058		530	0.067		530	0.066		530	0.069		530	0.07		530	0.068
540	0.059		540	0.058		540	0.066		540	0.065		540	0.069		540	0.071		540	0.07
550	0.059		550	0.059		550	0.068		550	0.067		550	0.07		550	0.071		550	0.07
560	0.061		560	0.059		560	0.068		560	0.067		560	0.071		560	0.071		560	0.071
570	0.061		570	0.06		570	0.068		570	0.067		570	0.071		570	0.071		570	0.071
580	0.059		580	0.058		580	0.067		580	0.065		580	0.069		580	0.07		580	0.069
590	0.057		590	0.057		590	0.063		590	0.063		590	0.066		590	0.068		590	0.066
600	0.055		600	0.057		600	0.061		600	0.061		600	0.064		600	0.068		600	0.064
610	0.054		610	0.058		610	0.06		610	0.06		610	0.062		610	0.068		610	0.062
620	0.052		620	0.06		620	0.058		620	0.06		620	0.061		620	0.07		620	0.061
630	0.051		630	0.06		630	0.057		630	0.059		630	0.06		630	0.068		630	0.059
640	0.05		640	0.052		640	0.055		640	0.055		640	0.058		640	0.062		640	0.058
650	0.048		650	0.048		650	0.054		650	0.053		650	0.056		650	0.058		650	0.056
660	0.046		660	0.046		660	0.052		660	0.051		660	0.054		660	0.056		660	0.054
670	0.045		670	0.045		670	0.05		670	0.05		670	0.053		670	0.054		670	0.053
680	0.045		680	0.045		680	0.05		680	0.049		680	0.052		680	0.054		680	0.053
690	0.045		690	0.044		690	0.049		690	0.048		690	0.051		690	0.053		690	0.052
700	0.044		700	0.044		700	0.048		700	0.048		700	0.051		700	0.052		700	0.051

## Sheet: TAC assay
Summary	n=1	n=2	n=3	Avg	SE
A2	1191.6	1088.53	934.7	1071.61	59.9768
L3	1432.03	1182.26	1395.6	1336.63	62.5935
I4	1456.12	1456.91	1641.04	1518.02	49.4242
L5	771.57	871.96	1003.17	882.233	53.8801
I8	1183.12	1066.61	1468.37	1239.37	95.8927
C9	942.24	983.08	612.17	845.83	94.3532
C9,10	116.86	34.02	5.7	52.1933	26.7984
PIC1	1717.08	2204.27	1128.75	1683.37	249.844
PA	1532.4	1396.19	938.96	1289.18	144.211
PEG	17.13	62.74	9.98	29.95	13.2779
TAC assay

## Sheet: PICO_green
PICO green - NETs
	n=1	n=2	n=3	Average	St Error
PMN	38	42	46	42	2.31214
PMN+OVICS+H2O2	111	103	127	113.667	7.0637
PMN+OVICS+H2O2+PIC1	49	43	48	46.6667	1.85812
PMN+H202+OVICS+A2	44	46	43	44.3333	0.882963
PMN+H202+OVICS+L3	36	33	17	28.6667	5.90426
PMN+OVICS+H2O2+i4	76	60	68	68	4.62428
PMN+OVICS+H2O2+L5	36	29	32	32.3333	2.02999
PMN+OVICS+H2O2+i8	37	49	43	43	3.46821
PMN+OVICS+H2O2+C9	33	39	43	38.3333	2.90938
PMN+OVICS+H2O2+C9.10	90	105	96	97	4.36407
